# Supplementary material for: Synthesis of Crocin I and Crocin II by Multigene Stacking in Nicotiana benthamiana
Source: Int J Mol Sci. 2023 Sep 15;24(18):14139. doi: 10.3390/ijms241814139 (PMC10532124; doi:10.3390/ijms241814139)
Supplement: Supplementary file 1 [file ijms-24-14139-s001.zip]

Archive with 1 entries (1 files):
- ijms-2583034-supplementary.pdf
